# Supplementary material for: Seminal Plasma Microbiome Composition and Its Association with Sperm Morphology in Breeding Boars
Source: Biology (Basel). 2026 Jul 10;15(14):1126. doi: 10.3390/biology15141126 (PMC13403968; doi:10.3390/biology15141126)
Supplement: Supplementary file 1 [file biology-15-01126-s001.zip]

Archive with 3 entries (3 files):
- biology-4405582-Figure S1.pdf
- biology-4405582-Table S1.pdf
- biology-4405582-Table S2.pdf
